# Supplementary material for: Subpopulations of Circulating Cells with Morphological Features of Malignancy Are Preoperatively Detected and Have Differential Prognostic Significance in Non-Small Cell Lung Cancer
Source: Cancers (Basel). 2021 Sep 6;13(17):4488. doi: 10.3390/cancers13174488 (PMC8431290; doi:10.3390/cancers13174488)
Supplement: Supplementary file 1 [file cancers-13-04488-s001.zip]

Archive with 1 entries (1 files):
- cancers-1343832-supplementary.pdf
